# Supplementary material for: Machine learning approaches in microbiome research: challenges and best practices
Source: Front Microbiol. 2023 Sep 22;14:1261889. doi: 10.3389/fmicb.2023.1261889 (PMC10556866; doi:10.3389/fmicb.2023.1261889)
Supplement: Supplementary file 3 [file Table_1.XLSX]

## Sheet: Legends
V1

## Sheet: ALL
msp_name

## Sheet: AUSTRIAN
msp_name

## Sheet: FRENCH
msp_name

## Sheet: CHINESE
msp_name

## Sheet: ITALIAN
msp_name

## Sheet: INDIAN
msp_name

## Sheet: GERMAN
msp_name

## Sheet: USA
msp_name

## Sheet: JAPANESE
msp_name

[truncated: 2 more sheets: BEST_PERF, BEST_INTERP]
